# Supplementary material for: HantaNet: A New MicrobeTrace Application for Hantavirus Classification, Genomic Surveillance, Epidemiology and Outbreak Investigations
Source: Viruses. 2023 Nov 2;15(11):2208. doi: 10.3390/v15112208 (PMC10675615; doi:10.3390/v15112208)
Supplement: Supplementary file 1 [file viruses-15-02208-s001.zip]

Archive with 6 entries (5 files):
- Supplementary_Materials_Proofread/
- Supplementary_Materials_Proofread/Figure S1.tif
- Supplementary_Materials_Proofread/Figure S2.tif
- Supplementary_Materials_Proofread/Figure S3.tif
- Supplementary_Materials_Proofread/Supplementary_Figures_Proofread.docx
- Supplementary_Materials_Proofread/Video S1.mp4
